# Supplementary material for: Study on Gas Sorption and Iodine Uptake of a Metal-Organic Framework Based on Curcumin
Source: Molecules. 2023 Jul 6;28(13):5237. doi: 10.3390/molecules28135237 (PMC10343388; doi:10.3390/molecules28135237)
Supplement: Supplementary file 1 [file molecules-28-05237-s001.zip]

Archive with 1 entries (1 files):
- molecules-2453885-supplementary.pdf
